# Supplementary material for: Molecular surveillance of artemisinin resistance falciparum malaria among migrant goldmine workers in Myanmar
Source: Malar J. 2017 Mar 1;16:97. doi: 10.1186/s12936-017-1753-8 (PMC5333451; doi:10.1186/s12936-017-1753-8)
Supplement: Supplementary file 2 — Additional file 2. Isotypes based on co-occurance of the different mutations among seven markers and Pfmdr1 copy number [file 12936_2017_1753_MOESM2_ESM.xlsx]

## Sheet: Sheet1
Isotype	k13	pfarps10	pffd	pfmdr2	pfmrp1	pfcnbp	pfrad5 (N1131I)	pfrad (S1158A)	pfmdr1 copy	Frequency
1	W	M	Y	T	F	S	N	S	1	6
2	W	V	Y	I	F	S	N	S	1	6
3	W	V	D	T	F	S	N	A	1	5
4	W	V	D	I	F	S	N	A	1	4
5	W	V	Y	I	F	L	N	S	1	4
6	W	V	Y	I	F	S	I	A	1	4
7	M	M	Y	T	F	S	N	A	1	3
8	M	V	Y	T	F	S	N	S	1	3
9	W	V	D	I	I	S	N	S	1	3
10	W	V	D	T	F	S	N	S	1	3
11	W	V	Y	I	F	S	N	A	2	2
12	M	M	Y	I	F	S	N	S	1	2
13	M	M	Y	T	I	L	N	S	1	2
14	M	V	Y	T	F	S	N	A	1	2
15	M	V	Y	T	I	S	N	A	1	2
16	W	M	D	I	F	S	N	A	1	2
17	W	M	D	I	F	S	N	S	1	2
18	W	M	D	T	F	S	N	A	1	2
19	W	M	Y	I	F	L	N	A	1	2
20	W	M	Y	I	F	S	N	S	1	2
21	W	M	Y	I	I	S	N	A	1	2
22	W	M	Y	I	I	S	N	S	1	2
23	W	V	D	I	F	S	N	S	1	2
24	W	V	D	T	I	S	N	S	1	2
25	W	V	Y	I	I	S	N	S	1	2
26	W	M	Y	I	F	S	N	S	6	1
27	W	V	D	T	F	S	N	A	3	1
28	W	V	Y	I	F	S	N	A	3	1
29	M	M	D	I	F	L	N	S	2	1
30	W	M	Y	I	F	S	N	A	2	1
31	W	M	Y	I	F	S	N	S	2	1
32	W	M	Y	I	I	S	N	S	2	1
33	W	V	D	I	F	L	N	A	2	1
34	W	V	D	I	F	L	N	S	2	1
35	M	M	D	I	I	S	N	S	1	1
36	M	M	Y	I	F	S	N	A	1	1
37	M	M	Y	T	F	S	N	S	1	1
38	M	M	Y	T	I	S	N	S	1	1
39	M	V	D	I	I	S	N	A	1	1
40	M	V	D	T	F	S	N	S	1	1
41	W	M	D	T	F	L	N	S	1	1
42	W	M	Y	I	F	S	I	A	1	1
43	W	M	Y	I	F	S	N	A	1	1
44	W	M	Y	T	F	L	I	A	1	1
45	W	M	Y	T	F	L	N	S	1	1
46	W	V	D	I	I	S	N	A	1	1
47	W	V	D	T	F	S	I	A	1	1
48	W	V	D	T	I	S	N	A	1	1
49	W	V	Y	I	F	S	N	A	1	1
50	W	V	Y	I	I	L	N	S	1	1
51	W	V	Y	I	I	S	N	A	1	1
52	W	V	Y	T	F	L	N	A	1	1
53	W	V	Y	T	F	S	N	A	1	1
54	W	V	Y	T	I	L	N	S	1	1
Red color cells represent the mutan and green cells represent the wild type.
